# Supplementary material for: Two Novel Genera, Neostemphylium and Scleromyces (Pleosporaceae) from Freshwater Sediments and Their Global Biogeography
Source: J Fungi (Basel). 2022 Aug 17;8(8):868. doi: 10.3390/jof8080868 (PMC9409710; doi:10.3390/jof8080868)
Supplement: Supplementary file 1 [file jof-08-00868-s001.zip]

Archive with 1 entries (1 files):
- jof-1847094-supplementary.pdf
